# Supplementary material for: The Role of Urinary Biomarkers as Diagnostic and Prognostic Predictors of Acute Kidney Injury Associated With Vancomycin
Source: Front Pharmacol. 2021 Sep 23;12:705636. doi: 10.3389/fphar.2021.705636 (PMC8495315; doi:10.3389/fphar.2021.705636)
Supplement: Supplementary file 1 [file DataSheet1.xlsx]

## Sheet: Sheet1
ALOCAÇÃO	DATA DA INTERNAÇÃO	UNIDADE DA INTERNAÇÃO	DADOS DO PACIENTE							COMORBIDADES	DIAGNÓSTICO DA INTERNAÇÃO	Função Renal - Evolutivo						Insuficiência Renal?					TSR		Vancomicina					Vancocinemia											Dados de Culturas					Antibióticos Associados (Dose)	Coletas
			NOME	RG	SEXO	IDADE (anos)	ALTURA (m)	PESO (kg)	IMC			Creatinina da admissão	Data	Creatinina máxima	Data	Creatinina final	Data	SIM	NÃO	Etiologia	Creatinina	Data	SIM	NÃO	Data de início	Data de término	Dose	Dose ajustada após LRA	Peíodo	Doses colhidas a cada 48 a 72 horas											Sítio	Germe	Sítio	Germe	MIC		1ª Amostra	2ª Amostra	3ª Amostra
Paciente 1	2017-03-14	Enfermaria da cirurgia vascular	Dolores Dias Campos	764105	F	65	1.49	40	18.0172	CA de laringe; DAOP; HAS; Tabagismo há 53 anos	DAOP com isquemia crítica em pé esquerdo	0.8	2017-03-14	0.8	2017-03-14	0.5	2017-03-27		X					X	2017-03-20	2017-03-27	1g de 12/12 horas		7 dias	22/03: 19,83	26/03: 19,57										URC	Flora Mista			-	Amoxicilina+Clavulanato (1g+200mg) de 8/8 horas	2017-03-20	2017-03-22	2017-03-24
Paciente 2	2017-02-24	Enfermaria de neurocirurgia	Paulo Ricardo Pinheiro de Oliveira	1089704	M	46				CA de pulmão com metástase cerebral; Ex-tabagista; Ex-etilista	Cefaleia secundária a metástase cerebral + Infecção de SNC relacionada a DVP	0.7	2017-02-24	0.8	2017-02-25	0.8	2017-04-01		X					X	2017-03-18	2017-04-01	1,5g de 12/12 horas		15 dias	21/03: 16,24	31/03: 18,18										Negativas				-	Cefepime 2g de 8/8 horas	2017-03-20	2017-03-22	2017-03-24
Paciente 3	2017-03-20	Enfermaria de infectologia	Wagner Henrique Rosa	11144	M	46	-	-	#VALUE!	Tabagista (35 anos/maço)	Adenocarcinoma pulmonar metastático + IRAp de etiologia infecciosa presumida	0.7	2017-03-20	0.7	2017-03-20	0.5	2017-03-29		X	-				X	2017-03-26	2017-03-29	750ng de 12/12 horas		4 dias												HMC / URC / Cultura de secreção traqueal / Cultura para BK	-			-	Cefepime 2g de 12/12 horas	2018-03-20	2018-03-22
Paciente 4	2017-03-02	Enfermaria de Cx Plástica	Marcos Antonio da Rosa	493934	M	34	-	-	#VALUE!	Hidroadenite glútea/perineal	Deiscência de FOP (retalho glúteo realizado devido a hidroadenite glútea)	0.7	2017-02-16	0.8	2017-04-09	0.7	2017-04-17		X	-				X	2017-04-07	2017-04-17	500mg de 12/12 horas		10 dias	09/04: 5	12/04: 5,83	17/04: 8,05	18/04: 8,26								Cultura de secreção de abscesso	Staphylococcus epidermidis OxaR			1	Cefepime 2g de 12/12h horas + Clindamicina 600mg de 6/6 horas	2017-04-07	2017-04-10	2017-04-12
Paciente 5	2017-04-04	Enfermaria de Clínica Médica	Raul Marchi	62707	M	41	1.7	60	20.7612	Etilismo, Usuário de drogas, HAS	Hematoma subdural à esquerda + PAV	0.8	2017-02-28	3.1	2017-03-02	0.5	2017-05-01	X		KDIGO III				X	2017-04-17	2017-04-27	900mg de 12/12 horas		10 dias	19/04: 9,59	22/04: 17/06	24/04: 14,86	26/04: 21,07								Secreção traqueal	Staphylococcus epidermidis OxaR			1	Meropenem 1g de 8/8 horas	2017-04-17	2017-04-19	2017-04-21
Paciente 6	2017-03-17	Enfermaria de Oftalmo	Celso Osvaldo Castelli	368467	M	56	-	-	#VALUE!	HAS, DM tipo 2	Pé diabético	0.6	2017-03-18	0.8	2017-04-08	0.7	2017-05-06		x					X	2017-03-28	2017-05-09	1500mg de 12/12 horas		43 dias	09/04: 25,1	14/04: 12	20/04: 12,85	26/04: 10,18	04/05: 19,8	07/05: 16						Secreção de hálux E	Staphylococcus haemolyticus OxaR			2	-	2017-04-17	2017-04-19	2017-04-21
Paciente 7	2017-03-17	Enfermaria da MI	Affonso Nogueira Colen	814567	M	76	1.63	36.9	13.8884	Tabagista, etilista	Tuberculose bacilífera	0.5	2017-03-20	1	2017-05-18	0.7	2017-05-25	X		KDIGO I	1	2018-04-18		X	2017-04-15	2017-04-28	600mg de 12/12 horas		14 dias	18/04: 12											HMC	MRSA			1	-	2017-04-17	2017-04-19	2017-04-21
Paciente 8	2017-04-17	Enfermaria da Vascular	Francisco Varela Candido	819108	M	54	-	-	#VALUE!	HAS, DM tipo 2, DLP, tabagista	DAOP com isquemia crítica em MID + infecção de coto	0.6	2017-04-17	0.9	2017-05-01	0.9	2017-05-01		X					X	2017-04-19	2017-05-03	900mg de 12/12 horas		14 dias	22/04: 17,3	24/04: 18,98	28/04: 21,55	03/05: 18,83								HMC	-			-	Cefepime 1g de 12/12 horas	2017-04-20	2017-04-24	2017-04-26
Paciente 9		Neurocirurgia	Edvaldo Aparecido Gomes	982096	M	40	-	-	#VALUE!	HIC benigna	PO Exerese granuloma pós DVP de debridamento de deiscencia de FO	0.9	2017-05-02	0.9	2017-05-02	0.7	2017-05-12		X					X						-	-	-	-	-	-	-					Fragmento ósseo	Pseudomonas aeruginosa	Secreção ferida	Pseudomonas aeruginosa	-	Cefepime 2g de 8/8 horas	2017-05-02	2017-05-04
Paciente 10	2017-04-25	Enfermaria da Vascular 476	Henrique Silverio	1097159	M	76			#DIV/0!	DM tipo 2, Neoplasia de reto, retossigmoidectomia	Aneurisma de aorta roto	1.2	2017-04-25	2	2017-05-19	2	2017-05-19	X		KDIGO I	1.6	2018-05-11		X	2017-05-02	2017-05-13	500mg de 12/12 horas		12 dias	04/05: 24	05/05: 27	07/05: 21	09/05: 20,7	13/05: 37	14/05: 20,8						Negativas				-		2017-05-02	2017-05-04	2017-05-08
Paciente 11	2017-05-02	TMO	Genivaldo Ferreira	503961	M	59			#DIV/0!	Colecistite crônica calculosa, ex-tabagista, ex-etilista	Linfoma não hodgkin	1.2	2017-05-02	1.2	2017-05-02	0.9	2017-05-24		X					X	2017-05-12	2017-05-21	2g de 12/12h		10 dias	14/05: 10,4	16/05: 11,6	19/05: 12,5	20/05: 17,86								Secreção de ferida	Staphylococcus epidermidis sensível a oxacilina			-	Cefepime 2g de 8/8 horas	2017-05-12	2017-05-15	2017-05-17
Paciente 12	2017-03-29	Convênios 368	Francisco Marcelo Teixeira Ferreira	632523	M	50			#DIV/0!	DM tipo 2	Úlcera infectada em pé esquerdo	0.6	2017-03-29	0.8	2017-04-01	0.6	2017-05-19		X					X	2017-05-15	2017-05-19	1,5g de 12/12 horas		5 dias	19/05: 10,42											Fragmento de tecido	E.coli multiS + Enterococcus faecalis multiS + MRSA	Fragmento ósseo	Enterococcus faecalis multiS + MRSA	-	-	2017-05-15	2017-05-17	2017-05-19
Paciente 13	2017-04-17	Enfermaria da gastrocirurgia 329	Benedito Luiz de Palma	1086939	M	44			#DIV/0!	Doença de Darier	Adenocarcinoma gástrico	0.8	2017-04-17	1.1	2017-05-29	1.1	2017-05-29		X					X	2017-05-14	2017-05-16	600mg de 12/12 horas		3 dias	-	-	-	-	-	-	-	-	-	-	-	Ponta de cateter	Staphylococcus aureus oxaS			2	Cefepime 2g de 12/12 horas	2017-05-15	2017-05-17	2017-05-19
Paciente 14			Francisco Paulo de Araujo	317370					#DIV/0!			0.8	2017-04-11	4.3	2017-05-17	0.5	2017-06-18		X					X																	HMC e URC	negativas			-	Cefepime 2g de 12/12 horas	2017-05-08	2017-05-10
Paciente 15			Maria Zélia Vitorino	282189					#DIV/0!			1	2017-05-15	1.1	2017-05-17	0.7	2017-05-23		X					X																	HMC e URC	negativas			-	Cefepime 2g de 12/12 horas	2017-05-19	2017-05-22
Paciente 16	2017-05-08	Ortopedia	Tomio Nakanishi	1098788	M	59			#DIV/0!	Doença renal crônica, Tabagista	Fratura diafisária de fêmur direito	1.2	2017-05-08	1.4	2017-06-02	1.4	2017-06-02		X					X	2017-05-17	2017-05-25	1g de 12/12 horas		9 dias	20/05: 23,7	22/05: 23	24/05: 20,5									Secreção de ferida	MRSA	Fragmento ósseo	MRSA	<0,5	-	2017-05-19	2017-05-22	2017-05-24
Paciente 17	2017-05-15	Enfermaria de clínica médica I 17	Tiago Valadares de Queiroz	343773	M	25			#DIV/0!	Anemia falciforme, AVCh, TVP, Necrose asséptica de fêmur	Sepse de foco pulmonar	0.5	2017-05-15	0.5	2018-05-31	0.5	2017-05-31		X					X	2017-05-19	2017-06-08	2g de 12/12h		21 dias	20/05:5	24/05: 5,49	26/05: 34,7	29/05: 8,42	31/05: 10,8	03/06: 9,24	06/06: 17,7	09/06: 14,58				HMC e URC	Negativas			-		2017-05-19	2017-05-22	2017-05-24
Paciente 18			Elizabete Franco Rovere	282990					#DIV/0!			0.5	2017-04-06	0.8	2017-05-13	0.5	2017-07-07		X					X																	HMC	Bastonete Gram positivo (aspecto corineforme)	Cultura de fungos - Sangue (Myco-F)	Bastonete Gram positivo (aspecto corineforme)	-	Imipenem 500mg 6/6h + Tigeciclina 1amp 12/12h	2017-05-22	2017-05-24
Paciente 19	2017-05-08	Enfermaria CM I	Luciana Sales da Silva	1069700	F	42			#DIV/0!	Linfoma	Para realização de TMO	0.6	2017-04-17	0.7	2017-06-02	0.7	2017-06-02		X					X	2018-05-20	2018-05-25	1500mg 12/12h			(-)	(-)	(-)	(-)	(-)							-	-	-	-	-	Cefepime 2g 8/8h	2017-05-22	2017-05-24
Paciente 20	2017-05-04	Ortopedia 387	Jose Pedro Navarro Seleguim	1064885	M	59			#DIV/0!	HAS, DM tipo 2	Infecção de prótese de joelho	0.8	2017-04-12	0.8	2017-05-27	0.8	2017-05-27		X					X	2017-05-19	2017-06-08	1750mg de 12/12 horas		21 dias	20/05: 13,96	22/05:12,75	24/05: 10,9	27/05: 17,46	30/05: 25,91							Fragmento de tecido	Staphylococcus epidermidis oxaR	Secreção de MID	Staphylococcus epidermidis oxaR	1	-	2017-05-22	2017-05-24	2017-05-26
Paciente 21	2017-05-26	Ortopedia 384	Jose Augusto Pires Galdino	505329	M	31			#DIV/0!	HAS, etilismo	Politrauma	1.4	2017-05-27	1.4	2017-05-27	0.4	2017-07-03		X					X	2017-06-16	2017-06-22	2g de 8/8 horas		7 dias	06/06: 6	09/06: 5,4	11/06: 6,88	13/06: 8,7	15/06: 10,1	18/06: 7,3	20/06: 11					HMC e URC	Negativas	Vigilância	VRE	32	-	2017-06-20	2017-06-22	2017-06-26
Paciente 22	2017-06-07	UTI	David Guido	851898	M	63			#DIV/0!	HAS, DM tipo 2, Ex-tabagista	DAOP + IC em mmii	2	2017-06-11	3.5	2017-07-01			X							2017-06-17	2017-07-07	750mg ao dia		21 dias	19/06: 60,1	20/06:17,6	24/06: 13,6	27/06: 20,4	29/06: 20,17	02/07: 19,76	04/07: 24,7	06/07: 30,3	07/07: 25,6			Vigilância	Acinetobacter baumannii resistente a carbapenêmicos	HMC e secreção traqueal	Morganella morganii		Imipenem 250mg de 6/6 horas	2017-06-20	2017-06-22	2017-06-26
Paciente 23	2017-07-11	Ortopedia	Rodrigo Machado Trindade	874109	M	31			#DIV/0!	Sem comorbidades	Pseudoartrose de femur esquerdo	0.7	2018-07-14	0.7	2018-07-22	0.7	2018-07-22		X						2017-07-12	2017-07-21	1000mg 12/12h			14/07:7,00	16/07:50,36	17/07:5,43	19/07:7,72	21/07:11,09	22/07:9,26						Fragmento osseo	S.aureus	Cultura liquido da articulação	Negativo	1	Cefazolina 1g 6/6h	2017-07-18	2017-07-20
Paciente 24	2017-07-04	Ortopedia	José Dimas Simão	386048	M	59			#DIV/0!	HAS, Litíase renal, tabagista	Fratura exposta de tíbia	0.8	2018-07-13	0.8	2018-07-13	0.7	2018-08-03		X						2018-07-13	2017-08-04	2g de 12/12 horas		25 dias	15/07: 16,7	20/07: 10,9	23/07: 37,8	28/07: 17	03/08: 14,8							Fragmento de tecido	Negativo	Secreção de úlcera	Negativo			2017-07-18	2017-07-20	2017-07-24
Paciente 25	2017-07-11	Gastro	Catarina Morer de Souza	157516	F	56			#DIV/0!	Sem comorbidades	Fistula entérica	0.7	2018-07-11	1	2018-07-31	1	2018-08-21	X		KDIGO I	1	2018-07-31		X	2018-07-18	2018-08-20	1g de 12/12 horas			20/07: 24,1	23/07: 42,35	25/07: 14,22	27/07: 20,51	30/07: 25,48	03/08: 31,54	06/08: 22,65	09/08: 17,9	13/08: 39,56	17/08: 16,84	19/08: 17,26	Abscesso	S. Aureus (MRSA?)	-	-	<= 0,5	Cefepime 2g de 8/8 horas + metronidazol 500mg de 6/6 horas	2017-07-18	2017-07-20	2017-07-24
Paciente 26	2017-07-12	Ortopedia 389	Joel de Campos	316610	M	65			#DIV/0!	DM tipo 2, HAS, HPB	DAOP	1	2018-07-12	1.6	2018-08-08	1	2018-10-15	X		KDIGO I	1.6	2018-08-08		X	2018-07-26	2018-08-10	1,5g de 12/12 horas		16 dias	27/07: 25	31/07: 28,3	01/08: 48,17	03/08: 24,1	06/08: 34,83	08/08: 21,8	01/09: 17,8	11/09: 23				Fragmento ósseo	MRSA + Acinetobacter baumannii multiR				Cefepime 2g de 12/12 horas	2017-07-29	2017-07-31	2017-08-02
Paciente 27	2017-07-13	Plastica 380	Enilson Henrique da Silva Cardoso	1070512	M	19			#DIV/0!	Nenhuma	Fratura de condilo esquerdo com infecção em ferida operatória	1	2018-07-14	1	2018-07-14	0.8	2018-08-05		X					X	2018-08-01	2018-08-10	1g de 12/12 horas		10 dias	05/08: 9,49	09/08: 13										Fragmento ósseo	Enterococcus faecalis sensível a vanco			-	Cefepime 2g de 12/12 horas	2017-08-02	2017-08-04	2017-08-09
Paciente 28	2017-08-06	Neuro 130	Isabela Choide Betelli	391720	F	18			#DIV/0!	Medula presa (?)	Disfunção de DVP	0.5	2018-08-06	0.6	2018-09-05	0.6	2018-09-05		X					X	2017-08-12	2018-08-29	1,5g de 12/12 horas		18 dias	14/08: 24,3	17/08: 5,35	24/08: 22,4	29/08: 27,5								Liquor	Staphylococcus oxaS	Urina	Klebsiella pneumoniae sensível a carbapenemicos	0.5	Cefepime 2g de 12/12 horas	2017-08-14	2017-08-16	2017-08-18
Paciente 29			Marcos Antonio Sebastião	315784					#DIV/0!																																						2017-08-16
Paciente 30	2017-08-06	UTI	Maria Tereza de Oliveira	211412	F	68			#DIV/0!	tabagista, DPOC, obesidade,TAG	Insuficiencia respiratoria aguda(DPOC)	0.9	2018-08-07	0.9	2018-08-19	0.7	2018-08-29		X					X	2018-08-13	2018-08-22	1000 mg 12/12h			14/08:8,3	15/08:10,07	16/08:15,04	17/08:16,64	19/08:27,06	20/08:24,55	21/08:22,02	22/08:35,4				Vigilância	Enterococcus faecium	HMC	Enterococcus faecium	>=32	Meropenem 1g 8/8h	2017-08-17	2017-08-21	2018-08-23
Paciente 31	2017-04-06	UTI	Elizabete Franco Rovere	282990	F	46			#DIV/0!	Trauma raquimedular, ITU de repetição	Osteomielite de isquio	0.5	2018-04-06	0.7	2018-09-01	0.6	2018-12-04		X					X	2018-08-15	2018-08-30	1g de 12/12 horas		15 dias	17/08: 12,2	19/08: 21,6	22/08: 19,2	25/08: 14,6	26/08: 26,5	29/08: 19,9						Secreção de ferida	Staphylococcus haemolyticus oxaR			1	Polimixina B 1.000.000UI de 12/12 horas + Imipenem 500mg de 6/6 horas	2017-08-17	2017-08-21	2017-08-23
Paciente 32	2017-08-10	Enfermaria de clinica médica I 12	Wagner Fernando de Oliveira	533042	M	30			#DIV/0!	Sd.guillain barre, tabagista, etilista	Infecção do trato urinário	0.6	2018-08-11	0.9	2018-08-28	0.7	2018-09-02		X					X	2018-08-15	2018-09-05	1,5g de 12/12 horas		21 dias	17/08: 7,26	20/08: 8,8	24/08: 20,21	27/08: 23,8	30/08: 8,8	03/09: 10,99	04/09: 11,33					Fragmento ósseo	MRSA			<0,5	Imipenem 500mg de 12/12 horas + Colestimetato 300mg de 12/12 horas	2017-08-17	2017-08-21	2017-08-23
Paciente 33	2017-07-27	TMO 47	Aparecida Lucia da Costa Silva	739404	F	63			#DIV/0!	Epilepsia, Anemia carencial, hipotireoidismo, vitiligo	Mieloma múltiplo	0.9	2018-07-08	0.9	2018-07-28	0.5	2018-08-24		X					X	2018-08-16	2018-08-23	1,5g de 12/12 horas		8 dias	14/08: 8,94	17/08: 18,8	19/08: 18,8									HMC	Negativa	URC	Negativa	-	Meropenem 2g de 8/8 horas	2017-08-17	2017-08-21	2017-08-23
Paciente 34	2017-08-13	Ortopedia	Carlos Soares	1098764	M	52			#DIV/0!	HAS, etilista, usuário de drogas	Fratura exposta de radio distal com infecção de sitio cirurgico	1.2	2018-08-16	1.3	2018-08-21	1.4	2018-08-28		X					X	2018-08-16	2018-08-29	1g de 12/12 horas		14 dias	18/08: 14,77	21/08: 20,22	27/08: 19,47	28/08: 29,31								Vigilância	Acinetobacter baumannii resistente a carbapenêmicos	Secreção de ferida	Negativa	-	-	1900-01-05	2017-08-21	2017-08-23
Paciente 35	2017-08-15	Plastica 384	Sandra Aparecida Gonzaga	1111234	F	38			#DIV/0!	Etilista e tabgismo	Fratura de mandibula	0.7	2018-08-15	0.7	2018-08-15	0.6	2018-08-17		X					X	2018-08-14	2018-08-18	1,5g de 12/12 horas		5 dias	16/08: 9,4											Secreção vaginal	Candida glabrata			-	Ceftriaxona 1g/dia	1900-01-06	2017-08-21	2017-08-23
Paciente 36	2017-08-04	Cirurgia cardíaca	Teresa Soares Matias	90819	F	66			#DIV/0!	HAS, DM tipo 2, Ex-tabagista	Lesão triarterial coronariana grave	0.8	2018-08-04	1.4	2018-08-08	0.8	2018-08-24	X		KDIGO I	1.4	2018-08-18		X	2018-08-15	2018-08-25	1,5g de 12/12 horas		10 dias	17/08: 24,47	18/08: 38,1	20/08: 59,64	22/08: 20/85								HMC	Negativa			-	Cefepime 1g de 12/12 horas / Meropenem 1g de 8/8 horas	2017-08-17	2017-08-21	2017-08-23
Paciente 37	2017-07-13	Cirurgia cardíaca	Cintia da Silva	771197	F	30			#DIV/0!	Carcinoma papilifero de tireoide	Pneumotórax	0.7	2018-08-03	0.7	2018-08-03	0.5	2018-08-23		X					X	2018-08-16	2018-08-23	500mg de 12/12 horas		8 dias	17/08: 33,6	19/08: 5	21/08: 5,97	23/08: 5								HMC	Negativa	URC	Negativa	-	Cefepime 2g de 8/8 horas	2017-08-17	2017-08-21	2017-08-23
Paciente 38	2017-08-02	TMO	Francisco Ferreira Barauna	712471	M	31			#DIV/0!	Linfoma difuso de grandes células B	Linfoma difuso de grandes células B + QT	0.8	2018-08-03	0.8	2018-08-03	0.6	2018-09-24		X					X	2018-09-09	2018-09-21	1180mg de 12/12h		14 dias	11/09: 9,07	13/09: 11,67	18/09: 14,7	15/09: 13,45								-	-	-	-	-	Meropenem 2g de 8/8 horas	2017-09-14	2017-09-18	2017-09-20
Paciente 39	2017-09-06	Ortopedia	Edna Ferreira de Camargo	408880	F	49			#DIV/0!	DM tipo 2, psoríase, retinopatia diabética	Osteomielite de 4º metatarso de pé direito	0.6	2018-09-06	0.7	2018-09-17	0.6	2018-09-19		X					X	2018-09-16	2018-09-23	1,5g de 12/12 horas		8 dias	19/09: 21,32	21/09: 28,29	22/09: 15,12									Fragmento osseo	Morganella morganii			-	Cefepime 2g de 12/12 horas	2017-09-18	2017-09-20	2017-09-22
Paciente 40	2017-09-08	Otorrino	Chijioke Daniel Okorafor	1114988	M	50			#DIV/0!	-	Flegmão de foco odontogênico	0.8	2018-09-14	0.8	2018-09-14	0.6	2018-09-21		X					X	2018-09-13	2018-09-24	1,9g de 12/12 horas		12 dias	15/09: 24,94	16/09: 30,48	19/09: 7,11	21/09: 11,69	23/09: 11,85	24/09: 10,07						Abscesso	Klebsiella pneumoniae ESBL	Abscesso	Staphylococcus epidermidis oxaR	1	Cefepime 2g de 12/12 horas	2017-09-18	2017-09-20	2017-09-22
Paciente 41	2017-09-07	CM I	Mercedes da Conceição	86546	F	82			#DIV/0!	Hiperparatireoidismo primario, hipotiroidismo, catarata	ITU,Bicitopenia	1.4	2018-09-07	1.4	2018-09-07	0.6	2018-09-23		X					X	2018-09-15	2018-09-27	1000 mg 12/12h			17/09:29,51	19/09:34,99	20/09:29,05	22/09:11,62	23/09:17,9	24/09:27,96	25/09:22,43	26/09:16,24	27/09:20,69			HMC	S.hominis			>=1	Cefepime 2g 12/12h	2017-09-18	2017-09-20
Paciente 42			Sergio Fernando de Oliveira	421913					#DIV/0!																																						2017-09-18
Paciente 43	2017-09-23	Enfermaria de clinica medica I	João Victor Hernandes	1117322	M	35			#DIV/0!	Ex-tabagista	Endocardite infecciosa	0.9	2018-09-23	1.2	2018-10-18	0.8	2018-10-25	X		KDIGO I	1.2	2018-10-08		X	2018-09-23	2018-10-16	1,2g de 12/12 horas		24 dias	23/09: 9,68	26/09: 19,45	28/09: 16,7	30/09: 16,53	07/10: 1038	11/10: 21,52	15/10: 23,58	16/10: 20,54				-	-	-	-	-	Cefepime 2g de 12/12 horas	2017-09-25	2017-09-27	2017-09-29
Paciente 44			Geraldo Antonio de Souza	702984					#DIV/0!
Paciente 45	2017-09-17	UTI	Jesus dos Santos	168673	M	58			#DIV/0!	HAS, DPOC, Tabagista	DPOC exacerbado + IRAp aguda	0.8	2018-09-17	1	2018-10-02	0.5	2018-10-14		X					X	2018-09-22	2018-10-04	1g de 12/12 horas		23 dias	24/09: 18,19	28/09: 25,15	30/09: 20,63	02/10: 16,11	04/10: 17,51							-	-	-	-	-	Imipenem 500mg de 12/12 horas	2017-09-25	2017-09-27	2017-09-29
Paciente 46	2017-08-30	Ortopedia	Ana Rita Merigio Rodrigues	418110	F	49			#DIV/0!	DM tipo 2, HAS, DAOP, DAC,	Mal perfurante plantar	0.7	2018-09-01	0.8	2018-10-17	0.7	2018-11-01		X					X	2018-09-22	2018-11-04	1g de 12/12 horas		24 dias	29/09: 14,03	02/10: 10	06/10: 9,48	09/10: 14,3	11/10: 17,1	15/10: 31,74	19/10: 10,46	23/10: 11	26/10: 10,48	29/10: 28,89	31/10: 5	Fragmento de osso	Klebsiella pneumoniae ESBL	-	-	-	Meropenem 1g de 8/8 horas	2017-09-25	2017-09-27	2017-09-29
Paciente 47	2017-09-21	Otorrino	Aderaldo Goes dos Santos	741333	M	53			#DIV/0!	HAS, tabagista	Celulite de face	1.2	2018-09-23	1.2	2018-09-23	0.9	2018-10-22		X					X	2018-09-23	2018-10-19	1g de 12/12 horas		27 dias	26/09: 17,18	01/10: 18,45	08/10: 32,86	12/10: 15,7	16/10: 15,92	18/10: 17,18	20/10: 16/85					-	-	-	-	-	Imipenem 500mg de 6/6 horas	2017-09-25	2017-09-27	2017-09-29
Paciente 48	2017-09-11	Enfermaria da vascular	Jandira Dionizio da Silva	129384	F	74			#DIV/0!	HAS, DM tipo 2, FA, AVCi,	DAOP + IC em MIE	1.4	2018-09-11	1.4	2018-09-11	0.9	2018-10-14	X		KDIGO I	1.4	2018-10-11		X	2018-09-25	2018-10-14	500mg de 12/12 horas		21 dias	26/09: 16,14	29/09: 27,85	02/10: 14,51	04/10: 41,25	08/10: 8,15	12/10: 9,62	14/10: 8,86					Urina	Candida albicans	-	-	-	Imipenem 500mg de 6/6 horas + Fluconazol	2017-09-25	2017-09-27	2017-09-29
Paciente 49		Enfermaria da Ortopedia	Sérgio José Chaves						#DIV/0!																																						2017-10-09
Paciente 50	2017-09-25	Enfermaria da Cirurgia Cardiotorácica	Priscila Cristina Januário Antonio	535988	F	24			#DIV/0!	Osteossarcoma	Luixação de prótese de fêmur	0.3	2018-09-28	0.4	2018-10-20	0.4	2018-10-25		X					X	2018-10-06	2018-10-17	825mg de 12/12h		12 dias	13/10: 22	15/10: 25,8	17/10: 30,2									Secreção MID / Liquido articular	Staphylococcus hominis e capitis			1 e 0,5	Meropenem 1g de 8/8 horas	2017-10-09	2017-10-11	2017-10-16
Paciente 51	2017-01-06	Enfermaria da Cirurgia Cardiotorácica	Cimara Cristina Martins	798294	F	45			#DIV/0!	HAS, DLP, Pré-diabetes, hipotireoidismo, DAC, ex-tabagista	PO de revasc. Miocárdica com infecção de ferida operatória	1.1	2018-08-29	1.1	2018-08-29	0.6	2018-10-11		X					X	2018-10-07	2018-10-16	1g de 12/12 horas		10 dias	09/10: 9,63	11/10: 42,46	13/10: 6,85	15/10: 13,07								-	-	-	-	-	Cefepime 2g de 12/12 horas	2017-10-09	2017-10-11	2017-10-16
Paciente 52		UTI Central	Beatriz Bueno						#DIV/0!																																						2017-10-09
Paciente 53	2017-09-30	UTI Central	Valéria da Cruz Chiarinelli	1065316	F	48			#DIV/0!	Asma, artrite reumatóide, migrânea com aura	Meningoencefalite a/e (autoimune?)	0.7	2018-12-01	0.7	2018-12-01	0.4	2018-12-14		X					X	2018-10-06	2018-10-14	1g de 12/12 horas		9 dias	07/10: 5,2	10/10: 10,5	14/10: 11,34	16/10: 15,55								HMC	Staphylococcus haemolyticus	Secreção traqueal	Serratia marcescens	1	Meropenem 1g de 8/8 horas + Aciclovir 750mg de 8/8 horas	2017-10-09	2017-10-11	2017-10-16
Paciente 54	2017-10-11	Enfermaria de Convênios	Alberto Fernandes de Campos	1096698	M	33			#DIV/0!	DLP, tabagismo, nefrolitíase	Sarcoma de ewing em QT + neutropenia febril	0.7	2018-10-11	2.7	2018-10-23	2.6	2018-11-01	X		KDIGO III	2.7	2018-10-23		X	2018-10-15	2018-10-31	1g de 12/12 horas		12 dias	20/10: 10,33	23/10: 29,4										Abscesso de coxa	Staphylococcus cohnii	-	-	1	Imipenem 500mg de 6/6 horas	2017-10-16	2017-10-18	2017-10-20
Paciente 55		Enfermaria de Clínica Médica II	Leolino José de Assunção						#DIV/0!
Paciente 56		UTI AVC	Luiz Pedro Vidotto						#DIV/0!																																						2017-10-16
Paciente 57	2017-10-15	Enfermaria de Dermatologia	Bruno Vaz	166834	M	32				Epilepsia, TCE, usuário de drogas	Sepse de foco pulmonar	0.9	2018-10-15	0.9	2018-10-15	0.5	2018-10-21		X					X	2018-10-16	2018-10-24	1050 de 12/12 horas		9 dias	18/10: 16,9	21/10: 7,07	23/10: 11,96									HMC	negativa	Secreção traqueal	negativa	-	Cefepime 2g de 8/8 horas + metronidazol 500mg de 6/6 horas	2017-10-18	2017-10-20	2017-10-23
Paciente 58	2017-10-11	Ortopedia	Joao Brugnoli	734780	M	66 anos				Transplantado renal, DM tipo 2, amputação em ambos os membros inferiores	Lesão necrótica em coto de MIE	0.9	2018-10-11	0.9	2018-11-23	0.9	2018-11-23		X					X	2018-10-21	2018-11-05	500mg de 12/12 horas		15 dias	21/10: 5	23/10: 12,65	25/10: 21,17	27/10: 10,1	28/10: 5							Urina	Flora mista				Cefepime 2g de 8/8 horas // Meropenem 1g de 8/8 horas	2017-10-23	2017-10-25	2017-10-27
Paciente 59	2017-09-30	UTI Central	Valéria da Cruz Chiarinelli	1065316	F	48				Migrânea com aura, artrite reumatóide	Meningoencefalite a/e	0.6	2018-09-30	0.5	2018-11-08	0.4	2018-12-06		X					X	2018-10-23	2018-11-03	1g de 12/12 horas		11 dias	25/10: 5,68	27/10: 6,99	29/10:6,45	02/11: 10,31	03/11: 7,17							Urina	Negativa	Fezes	Flora normal	-	Meropenem 1g de 12/12 horas + Micafungina 100mg/dia	2017-10-23	2017-10-25	2017-10-27
Paciente 60		UTI Central	Patricia de Marins Santos																																												2017-10-31
Paciente 61		Enf Neurologia	Ana Goncalves de Oliveira																																												2018-10-31
Paciente 62		Dermatologia	Antonio Limeira																																												2017-10-31
Paciente 63		Ortopedia	Marcelo Augusto dos Santos
Paciente 64	2017-10-22	Vascular	Vanderlei Fernandes de Souza	1121205	M	46				HAS, tabagista,	OAA + aneurisma de poplítea direita	0.7	2018-10-22	1.2	2018-11-09	0.8	2018-11-18	X		KDIGO I	1.2	2018-11-09		X	2018-10-30	2018-11-19	1g de 12/12 horas		20 dias	01/11: 6,54	04/11: 9,23	07/11: 16,62	09/11: 16,42	12/11: 15,41	18/11: 15,,66						HMC	negativa	URC	negativa	-	Pipetazo (4g+500mg) de 6/6 horas	2017-10-31	2017-11-06	2017-11-08
Paciente 65	2017-10-02	UTI Central	Ida Aparecida de Lima	622528	F	50				Ex-tabagista, Epilepsia, IC cardíaca	IC direita descompensada	0.7	2018-10-02	0.7	2018-10-02	0.5	2018-11-29		X					X	2018-10-30	2018-11-11	1,5g de 6/6 horas		11 dias	02/11: 12,9	05/11: 16,6	07/11: 15,5	08/11: 12,55								HMC	negativa	Secreção traqueal	negativa	-	Imipenem 500mg de 6/6 horas	2017-10-31	2017-11-06	2017-11-08
Paciente 66		UTI Central	Antonio Pinto dos Santos
Paciente 67	2017-11-10	Enfermaria Gastrocirurgia 314	Pedro Donizete Panzarini	753166	M	59				HAS, DM tipo 2	Abscesso glúteo	1	2017-11-11	2.4	2017-12-05	2.2	2018-12-11	X		KDIGO II	1.5	2018-11-26		X	2018-11-13	2018-11-28	1,5g de 12/12 horas		16 dias	15/11: 12,9	18/11: 20,66	22/11: 88,87	24/11: 33,19	25/11: 39,84	26/11: 70	28/11: 44,5	29/11: 44,43	01/12: 20,3	03/12: 12		Fragmento de tecido	Enterococcus sp	-	-	> 32	Cefepime 2g de 8/8 horas + Clindamicina 600mg de 6/6 horas	2017-11-17	2017-11-20	2017-11-22
Paciente 68		Enfermaria CMII 82	Antonio Dias Trindade	189380																																											2017-11-17
Paciente 69	2017-11-07	UTIPS 574	Gislaine Vaz Rubertini	623127	F	47				DM tipo 2, Catarata, Vitrectomia	Pielonefrite	0.7	2018-11-07	0.9	2018-11-26	0.9	2018-11-27		X					X	2018-11-11	2018-11-29	1g de 12/12 horas		19 dias	13/11: 13,73	15/11: 10,33	22/11: 27	24/11: 6,95	27/11: 21,17							Urina	E. Coli	-	-	-	Imipenem 500mg de 6/6 horas + Polimixina B 1.000.000UI de 12/12 horas	2017-11-17	2017-11-20	2017-11-22
Paciente 70	2017-10-16	Enfermaria de Dermatologia 113	Clovis Henrique Barbosa	953417	M	47				HAS, Linfoma linfoblástico	LMA e neutropenia febril	0.6	2018-10-16	0.8	2018-11-15	0.6	2018-12-06								2018-11-15	2018-11-28	500mg de 12/12 horas		14 dias	17/11: 7,77	20/11: 22,27	22/11: 9,66	24/11: 16,02	26/11: 26,34	28/11: 29,41						-	-	-	-	-	Bactrim (400+800) 12/12 horas + Meropenem 2g de 8/8 horas	2017-11-17	2017-11-20	2017-11-22
Paciente 71		Enfermaria da Vascular 475	João Batista	521355																																											2017-11-22
Paciente 72		Ala Amarela 590	Antonio Afonso de Almeida	425522																																											2017-11-22	2017-11-24
Paciente 73		Enfermaria de clínica médica I 42	João Ferreira de Souza	476504																																											2018-11-22	2017-11-24
Paciente 74		Enfermaria da dermatologia 111	Jose Benedito Michelique	1114690																																											2017-01-24	2017-11-28
Paciente 75	2017-10-26	Enfermaria de MI 99	Neuza Aparecida da Silva	607144	F	48				AIDS, ex-etilista, tabagista	TB pulmonar + diarréia a/e	1.1	2018-10-26	2.5	2018-11-06	0.8	2018-12-01	X		KDIGO III	2.5	2018-11-26		X	2018-11-21	2018-12-04	650mg de 12 /12 horas		14 dias	22/11: 8,9	24/11: 19,85	26/11: 30,24	29/11: 19,21	01/12: 13,07							Escarro	Mycobacterium tuberculosis	Urina	Enterococcus faecalis		Meropenem 1g de 8/8 horas + RIPE	2017-11-24	2017-11-28	2017-11-30
Paciente 76	2017-11-13	Enfermaria de Urologia 410	Adriano Aparecido Alves	484304	M	40				Sem comorbidades	Fratura de fêmur com infecção de ferida operatória	0.9	2018-11-20	1	2018-11-24	0.9	2018-12-22		X					X	2018-11-23	2018-12-24	1g de 12/12 horas		32 dias	25/11: 27,19	28/11: 9,,3	30/11: 48,97	03/12: 8	07/12: 7,1	11/12: 7,16	14/12: 6,7	17/12: 12,09	19/12: 10,86			Secrção de MIE	Staphylococcus haemolyticus			1	-	2017-11-24	2017-11-28	2017-11-30
Paciente 77	2017-11-08	Enfermaria de Oftalmo 489	Mauro Augusto	481090	M	69				HAS, DM tipo 2, HPB	OMA refratária	1	2018-11-24	0.9	2018-12-09	0.9	2018-12-16		X					X	2018-11-21	2018-12-18	1,5g de 12/12 horas		28 dias	24/11: 14,36	26/11: 20,57	01/12: 18,35	04/12: 22,78	07/12: 21,07	11/12: 14,69	15/12: 14,8	16/12: 28,29	18/12: 16,37			Secreção de ouvido direito	MRSA	-	-	1	Cefepime 2g de 8/8 horas	2017-11-24	2017-11-28	2017-11-30
Paciente 78	2017-10-30	UTIPS 570	Lourenço Melo Pinheiro	1122186	M	38				Etilista, usuário de drogas	Ferimento por arma branca + sepse de foco abdominal	1.2	2018-10-31	8.6	2018-11-30	1.9	2018-12-15	X		KDIGO III	3.8	2018-11-24			2018-11-08	2018-12-04	1g de 12/12 horas		12 dias	10/11: 5	13/11: 6,95	16/11: 15,09	19/11: 17,35	24/11: 80,87	25/11: 105,78	27/11: 71,39	29/11: 40	02/12: 21,5	04/12: 17,19	08/12: 10,26	HMC e ponta de cateter	Staphylococcus haemolyticus	URC	Pseudomonas aeruginosa	1 e 2	Meropenem 1g de 8/8 horas	2017-11-28	2017-12-01	2018-12-04
Paciente 79	2017-12-22	Enfermaria de dermatologia 110	Jurandir Eleutério dos Santos	709307	M	77				HAS, DM tipo 2, HPB, IC, DRC	HPN	1	2018-11-24	1	2018-11-24	1	2018-12-05		X					X	2018-11-27	2018-12-07	1g de 12/12 horas		10 dias	29/11: 34,74	30/11: 17,84	03/12:19,13	05/12: 23,32								HMC	Staphylococcus aureus	-	-	<=0,5	Amicacina 1g/dia	2017-12-01	2018-12-04	2018-12-06
Paciente 80	2017-11-19	Enfermaria de clinica médica I 48	Antonio Carlos Monteiro Suzanna	1117695	M	25				Sem comorbidades	Linfoma de hodking	1.1	2018-11-20	1.1	2018-11-22	0.8	2018-11-15		X					X	2018-11-29	2018-12-12	1,2g de 12/12 horas		14 dias	30/11: 5	02/12: 9,15	06/12: 16,55	08/12:15,64	10/12: 41,67	12/12: 19	13/12: 17,98					-	-	-	-	-	Cefepime 2g de 8/8 horas	2017-12-01	2018-12-04	2018-12-06
Paciente 81		Enfermaria de clínica médica II 89Elisabete Pereira	Elisabete Pereira																																												2017-12-01
Paciente 82	2017-11-14	Enfermaria de convênios 370	Aparecido Fernando Rodrigues S	550869	M	55				Sem comorbidades	Osteomielite	0.7	2018-11-14	0.8	2018-12-08	0.8	2018-12-19		X					X	2018-11-14	2018-12-19	1,320 de 12/12 horas		31 dias	17/11: 8,12	20/11: 6,78	24/11: 11,59	26/11: 15,64	04/12: 14,99	08/12: 16,23	11/12: 16,16	16/12: 14,84	19/12: 16,18			-	-	-	-	-	-	2017-12-01	2018-12-04	2018-12-06
Paciente 83	2017-11-30	UTI coronariana 538	Valdemar Nunes da Silva	225936	M	85				HAS, DM tipo 2, Tabagista	IAM evoluindo com PCR	1	2018-11-30	1.8	2018-12-23	1.4	2018-12-28	X		KDIGO I	1.8	2018-12-23		X	2018-12-05		1,250 de 12/12 horas			08/12: 23,24	09/12: 15,5	11/12: 24	12/12: 22,75								URC	Escherichia coli (ESBl)?	-	-	-	Meropenem 1g de 12/12h	2018-12-08	2018-12-11	2018-12-13
Paciente 84	2017-11-25	Enfermaria de plástica 383	Larissa Carolina Lazaro	409057	F	18				Sem comorbidades	Politrauma	1.4	2018-11-26	1.4	2018-11-26	0.5	2018-12-12	X		KDIGO II	1.4	2018-11-12		X	2018-12-06	2018-12-14	1g de 12/12 horas		9 dias	08/12: 5	12/12: 7,66	14/12: 12,79									Secreção traqueal	Staphylococcus aureus (MRSA?)	-	-	1	Meropenem 1g de 8/8 horas	2018-12-08	2018-12-11	2018-12-13
Paciente 85	2017-12-02	Enfermaria de clínica média I 36	Wellington Evaristo Gomes	1126159	M	41				Sem comorbidades	Erisipela MIE	1.1	2018-12-02	1.1	2018-12-02	1	2018-12-13		X					X	2018-12-05	2018-12-13	1g de 12/12 horas		14 dias	08/12: 7	09/12: 10,3										-	-	-	-	-	Cefepime 1g de 12/12 horas	2018-12-08	2018-12-11	2018-12-13
Paciente 86	2017-11-30	Enfermaria de MIP 95	Marildo Vicente	1117519	M	41				Tuberculose pulmonar	Tb pulmonar + pneumotórax	0.7	2018-11-30	0.7	2018-12-06	0.6	2018-12-18		X					X	2018-12-07	2018-12-16	1g de 12/12 horas		10 dias	09/12: 5,13	11/12: 6,24	13/12: 9,65	15/12:9,17	16/01: 8,62							Escarro	Mycobacterium tuberculosis	-	-	-	Cefepime 2g de 12/12 horas + RIPE	2018-12-08	2018-12-11	2018-12-13
Paciente 87	24/11/217	UTI 554	Miguel Garcia Domene	535392	M	65				HAS, DM tipo 2, IC grave, tabagismo	AVC	1.5	2018-11-24	1.5	2018-11-24	0.8	2018-12-13	X		KDIGO I	2018-11-24			X	2018-12-05	2018-12-13	1g de 12/12 horas		9 dias	07/12: 12,54	09/12:12,84	10/12: 13,73	13/12: 37,25								-	-	-	-	-	Meropenem 2g de 8/8 horas	2018-12-08	2018-12-11	2018-12-13
Paciente 88	2017-12-06	Enfermaria de neurocirurgia 127	Lilian Aparecida Querci	1118511	F	43				Linfoma de hodgkin tratado	Deiscência de ferida operatória (PO de tu cerebral)	0.6	2018-12-06	0.6	2018-12-08	0.5	2018-12-17		X					X	2018-12-07	2018-12-12	900mg de 12/12 horas		6 dias	09/12: 9,61	11/12: 10,28	13/12: 12,89									Secreção de ferida	Pseudomonas aeruginosa	-	-	-	Cefepime 2g de 8/8 horas	2018-12-08	2018-12-11	2018-12-13
Paciente 89	2017-11-24	Enfermaria de vascular 482	Adalberto Garcia dos Santos	839749	M	63				HAS, DM tipo 2, AVC, úlceras de MMII	Úlceras de mmii infectadas	0.7	2018-11-24	0.7	2018-12-15	0.5	2018-01-07		X					X	2018-12-05	2018-01-09	1g de 12/12 horas		35 dias	07/12: 24,5	10/12: 14,44	14/12: 7,61	17/12: 56,37	19/12: 7,23	22/12: 43,36	25/12: 7,44	27/12: 6,59	01/01: 8,11	05/01: 5	07/01: 15,72	Fragmento de tecido	Staphylococcus aureus (MRSA?)	-	-	<=0,5	Cefepime 2g de 8/8 horas + Clindamicina 600mg de 6/6 horas	2018-12-08	2018-12-11	2018-12-13
Paciente 90	2018-01-06	Ala Amarela 587	Renato Soares da Silva	272628	M	28				LLA	Netropenia febril	1.4	2018-01-06	1.4	2018-01-06	0.9	2018-01-15							X	2018-01-06	2018-01-12	1,5g de 12/12 horas			07/01: 13,38	09/01: 11,17	11/01: 16,32	12/01: 26,98								HMC	E.coli ESBL	-	-	-	Cefepime 2g de 12/12 horas	2018-01-08	2018-01-10	2018-01-12
Paciente 91	2018-01-01	Oftalmo 488	Anderson Rodrigues Machado	1129618	M	38				Sem comorbidades	Abscesso cervical	0.8	2018-01-02	1.5	2018-01-17	1.4	2018-01-17	X		KDIGO I				X	2018-01-05	2018-01-18	1,2 g de 12/12 horas		14 dias	07/01: 60,94	10/01: 14,27	12/01:19,56	14/01: 23,99	15/01: 15,58	17/01: 15,09							Staphylococcus epidermidis	-	-	1	Pipetazo (4g+500mg) de 8/8 horas	2018-01-08	2018-01-10	2018-01-12
Paciente 92	2018-01-03	Enfermaria de MIP 101	Herbeth Barreto de Souza	1125150	M	37				AIDS em tratamento irregular	Neutropenia febril	0.8	2018-01-03	0.8	2018-02-22	0.8	2018-02-22		X					X	2018-01-08	2018-02-07	1,1g de 12/12 horas			10/01: 7,28	12/01: 6,9	14/01: 7,79	16/01: 10,99	23/01: 14,08	03/02:10,03						-	-	-	-	-	Cefepime 2g de 8/8 horas	2018-01-10	2018-01-12	2018-01-16
Paciente 93	2017-12-25	UTIC 557	Edico Roberto Piovezan	228814	M	29				Sem comorbidades	Politrauma + pneumonia aspirativa	0.8	2018-12-25	0.8	2018-12-25	0.6	2018-01-29		X						2018-01-02	2018-01-16	1,3g de 12/12 horas		25 dias	05/01: 5,52	07/01: 11,04	09/01: 7,67	14/01: 7,07								HMC (periférica + cemtral)	Serratia marcescens	-	-	-	Imipenem 500mg de 6/6 horas	2018-01-10	2018-01-12	2018-01-16
Paciente 94	2018-01-08	Neuro 135	Antonio Carlos Pegoli	1128100	M	53				DM tipo 2	Espondilodiscite	0.6	2018-01-08	0.8	2018-02-15	0.8	2018-02-15		X						2018-01-15	2018-02-15	900mg de 12/12 horas			17/01: 16,81	19/01: 21,66	03/02:41,72	04/02:27,24	08/02:22,62	12/02:27,34	13/02:29,46	14/02:14,94				Fragmento ósseo	Staphylococcus aureus (MRSA?)	Liquido pleural	Staphylococcus aureus (MRSA?)	1	-	2018-01-16	2018-01-18	2018-01-22
Paciente 95	2017-12-11	Enfermaria de GO 340	Aparecida de Lourdes Siqueira	792656	F	67				HAS, DLP, FA	Pancreatite aguda biliar	0.3	2018-12-11	0.9	2018-01-13	0.6	2018-01-28	X		KDIGO I	0.9	2018-01-13		X	2018-12-22	2018-01-22	1400 mg 12/12h			24/12: 16,19	27/12: 16,43	30/12: 17,68	02/01: 17	13/01: 28,62	17/01: 40,49	18/01: 22,39	22/01: 17,33				-	-	-	-	-	Imipenem 500mg de 6/6 horas	2018-01-16		2018-01-22
Paciente 96	2018-01-24	Enfermaria CMII 80	Silveira Branco Miranda	343893	M	90				Has, DLP, HPB, ex-tabagista	Sepse de foco pulmonar	1.8	2018-01-24	2.3	2018-02-22	2.3	2018-02-22	X		KDIGO II	1.1	2018-02-05			2018-01-28	2018-02-22	750mg de 12/12 horas			02/02: 26,12	03/02:29,81	04/02:24,68	05/02:23,85	06/02:21,47	07/02:21,77	08/02:21,04	09/02:20,83	10/02:35,16	12/02:15,64	14/02:13,06	HMC	S.sanguinis	-	-	0.032	Imipenem 500mg de 6/6 horas	2018-01-29	2018-01-31	2018-02-02
Paciente 97	2018-01-16	Oftalmo 489	Walmir Benedito Cunha	31321	M	53				Dm tipo 2, Alergia a penicilina	Úlcera de pododáctilo infectada	0.7	2018-01-17	0.8	2018-01-29	0.4	2018-02-04		X						2018-01-28	2018-02-05	1g de 12/12 horas			02/02:8,88	03/02:9,38	04/02:41,39	05/02:9,75								Fragmento ósseo	MRSA			<=0,5	_	2018-01-29	2018-01-31	2018-02-02
Paciente 98	2018-01-20	ortopedia	Noel Lucio da Silva	371737	M	73				Vitiligo, insuficiencia venos cronica,IC,FA	Linfedema	0.9	2018-01-26	1.2	2018-02-22	1.1	2018-03-19		X						2018-02-01	2018-03-02	1g de 12/12 horas			04/02:29,76	05/02:16,6	08/02:27,95	11/02:53,35	13/02:14,06	15/02:18,03	21/02:32,5	22/02:21,7	24/02:11,8	01/03:21		Fragmento tecido	Morganella morganii	Fragmento ósseo	Morganella morganii	1	Meropenem 1g 8/8h	2018-02-02	2018-02-05	2018-02-07
Paciente 99	2018-01-09	Neurologia	Sebastião Martins Neto	1130567	M	66				Sem comorbidades	Tumor em APC	0.7	2018-01-10	0.7	2018-01-10	0.5	2018-02-23		X						2018-01-21	2018-02-05	1250mg 12/12h			22/01:11,97	23/01:7,91	01/02:8,28	03/02:10,59								Secreção traqueal	ESBL	Urina	ESBL	_	Meropenem 1g 8/8h	2018-02-02	2018-02-05	2018-02-07
Paciente 100	2018-01-26	UTI	João Anacleto	553786	M	77				HAS, DLP, AVCi, FA, TEP, Ex-Tabagista, asma	Choque séptico pulmonar	2.6	2018-02-16	3.5	2018-02-18	3.1	2018-02-20	X		KDIGOIII	3.5	2018-02-18	X		2018-01-27	2018-02-15	1350mg 1x/dia			-	-	-	-	-	-											Cefepima 2g/dia	2018-02-02	2018-02-05	2018-02-07
Paciente 101	2018-01-28	UTI Central	Wellington Mariano da Rocha	354813	M	27				Etilista, Tabagista, Bronquite	Choque neurogenico (TCE grave)	1.3	2018-01-28	4.2	2018-03-16	4.2	2018-03-16	X		KDIGO 1	1.4	2018-03-01		X	2018-02-10	2018-02-24	1250mg 12/12h			-	-	-	-	-	-						HMC + URC + Secreção traqueal	negativas	-	-	-	Imipenem 500mg 6/6h	2018-02-14	2018-02-16
Paciente 102	2018-02-01	Enfermaria de CM I 11	João Pedro dos Santos	573942	M	56				HAS, DM, Esquizofrenia	Sepse foco urinário/pulmonar	0.5	2018-02-01	1.3	2018-02-17	0.8	2018-04-20	X		KDIGO I	1.3	2018-02-17		X	2018-02-09	2018-02-27	1500mg 12/12h			-	-	-	-	-	-						HMC + URC	negativas	-	-	-	Metronidazol 500mg 6/6h + Cefepima 2g 12/12h	2018-02-14	2018-02-16	2018-02-19
Paciente 103	2018-02-14	UTI Central	Mario Lopes de Moraes Junior	1136225	M	42				HAS, DLP, Depressao	FAB + Sepse foco a/e	1.2	2018-02-15	1.7	2018-03-06	1.2	2018-03-08	X		KDIGO I	1.5	2018-03-04		X	2018-02-20	2018-03-05	1500mg 6/6h			-	-	-	-	-	-						HMC + URC + Secreção traqueal	negativas	-	-	-	Imipenem 500mg 6/6h	3 amostras
Paciente 104	2018-02-19	Enfermaria de gastrocirurgia	João Henrique Aparecido	33885	M	51				DM, HAS, Tabagista, Ex Etilista, dor lombar cronica	FO infectada	0.8	2018-02-20	0.8	2018-02-20	0.5	2018-03-11		X						2018-02-20	2018-03-11	1500mg 12/12h			-	-	-	-	-	-						Secreção de ferida	Providencia rettgeri	-	-	-	Cefepima 2g 12/12h	3 amostras
Paciente 105			Francisco Jeremias (foi o que morreu da URO?)							PROCURAR SE TEM A AMOSTRA 105 NA EXPERIMENTAL																																					?
Paciente 106			Benedita Lucia Martins																																												2018-03-27	2018-03-29	2018-04-02
Paciente 107			Osmar Baldoino																																												2018-03-29	2018-04-02	2018-04-04
Paciente 108			Magda de Camargo Moraes	476829																																											2018-04-13	2018-04-16	2018-04-18
Paciente 109			Liliane Alves dos Santos	333788																																											2018-04-13	2018-04-16	2018-04-18
Paciente 110			Lucas Fernando Apolonio	313915																																											2018-04-13	2018-04-16	2018-04-18
[truncated: 6 more columns]

## Sheet: estatistica
Paciente	Local de internação (0-Ortopedia / 1-Neuro / 2-CM / 3-UTI / 4-Vascular / 5-Outras)	sexo	IDADE (anos)	comorbidades								Diagnostico da internação infecção:1; CV:2;PO:3;Outras:4	cr admissão	cr maxima	cr final	recupe para cr basal (0=Não / 1=Sim)	IRA	KDIGO	D vanco	VANCOMICINA									Tempo de uso da vanco	DESFECHO	Tempo de internação	COD	IL-18 pg/mL	IL-18/Cru	KIM-1 pg/mL	KIM-1/Cru	NGAL pg/mL	NGAL/Cru	CYSTATIN C pg/mL	CYSTATINC/Cru	TIMP-2 ng/mL	TIMP-2/Cru	IGFBP-7 ng/mL	IGFBP-7/Cru	cr ur 1	COD	IL-18 pg/mL	IL-18/Cru	KIM-1 pg/mL
				HAS	DM	DRC	DAOP	DCV	NEOPLASIAS	TABAGISMO	OUTRAS									dose dia (g)		Vancocinemia1	vancocinemia 2	3	4	5	6	7		obito
Paciente 1	4	0	65	1	0	0	1	0	1	1	0	2	0.8	0.8	0.5		0			2	7 dias	19.83	19.57						7	0	13	1.1	18.53	3.54505	194.54	37.2183	41436	7927.3	922282	176446	3.63	0.694471	79.73	15.2535	5.227	1.2	35.64	2.72873	574.59
Paciente 2	1	1	46	0	0	0	0	0	1	0	0	2	0.7	0.8	0.8		0			3	15 dias	16.24	18.18						14	0	19	2.1	23.89	2.94502	584.17	72.0131	40461	4987.8	40635	5009.25	5.95	0.733481	111.48	13.7426	8.112	2.2	23.89	2.48647	363.99
Paciente 3	5	1	46	0	0	0	0	0	0	1	0	4	0.7	0.7	0.5		0			1.5	4 dias								3	1	12	3.1	183.68	6.14643	2991	100.087	896098	29985.9	1610955	53906.9	10.73	0.359055	239.27	8.00663	29.884	3.2	256.24	7.04944	4932
Paciente 4	5	1	34	0	0	0	0	0	0	0	1	3	0.7	0.8	0.7		0			1	10 dias	5	5.83	8.05	8.26				10	0	48	4.1	48.44	3.33287	660.36	45.4355	29908	2057.8	3582	246.457	3.99	0.274529	43.07	2.9634	14.534	4.2	48.44	0.905691	1871
Paciente 8	4	1	54	1	1	0	0	0	0	1	1	2	0.6	0.9	0.9		0			1	14 dias	17.3	18.98	21.55	18.83				14	0	11	8.1	35.64	5.58971	1161	182.089	22101	3466.28	16556	2596.61	4.83	0.757528	61.09	9.58124	6.376	8.2	90.75	10.4974	650.87
Paciente 9	1	1	40	0	0	0	0	0	0	0	1	3	0.9	0.9	0.7		0			2.4		10.92	13.3						11	0	17	9.1	41.93	1.54963	367.28	13.5738	49867	1842.97	12537	463.338	3.56	0.131569	99.03	3.65992	27.058	9.2	18.53	0.654239	307.87
Paciente 11	5	1	59	0	0	0	0	0	0	0	1	4	1.2	1.2	0.9		0			4	10 dias	10.4	11.6	12.5	17.86				8	0	22	11.1	152	1.33043	1980	17.3306	62976	551.217	61985	542.543	33.73	0.295232	376.31	3.29377	114.249	11.2	272.51	1.48526	2888
Paciente 12	5	1	50	0	1	0	0	0	0	0	0	1	0.6	0.8	0.6		0			3	5 dias	10.42							4	0	52	12.1	23.89	6.87482	311.18	89.5482	12691	3652.09	5431	1562.88	4.13	1.18849	53.93	15.5194	3.475	12.2	13.75	1.792	221.29
Paciente 13	5	1	44	0	0	0	0	0	0	0	1	4	0.8	1.1	1.1		0			1.2	3 dias								2	0	44	13.1	321.52	29.8561	1848	171.604	229621	21322.4	38509	3575.91	11.87	1.10224	174.97	16.2476	10.769	13.2	296.99	30.5137	1035
Paciente 14	1	1	70	1	1	0	0	0	1	0	1	3	0.8	4.3	0.5		0			2.2		17.16	20.81	21.5	25.15	25.81			8	0	91	14.1	62	2.39032	1235	47.6135	364257	14043.4	135090	5208.19	28.04	1.08104	348.15	13.4224	25.938	14.2	120.92	3.80766	891.29
Paciente 15	5	0	41	1	0	0	0	0	0	1	1	3	1	1.1	0.7		0			2		26.07	36.05	5.86	11.05				20	0	10	15.1	641.77	2.92193	3030	13.7954	241475	1099.42	366387	1668.13	3.12	0.0142051	117.84	0.536517	219.639	15.2	69.01	8.71338	98.27
Paciente 16	0	1	59	0	0	1	0	0	0	1	0	4	1.2	1.4	1.4		0			2	9 dias	23.7	23	20.5					8	0	12	16.1	23.89	0.854374	201.23	7.19655	11020	394.106	10471	374.472	5.63	0.201345	77.58	2.77448	27.962	16.2	41.93	0.676399	940.56
Paciente 17	2	1	25	0	0	0	0	1	0	0	1	1	0.5	0.5	0.5		0			4	21 dias	5	5.49	34.7	8.42	10.8	9.24	17.7	20	0	25	17.1	224.42	4.08541	1091	19.8609	26791	487.712	47098	857.387	3.57	0.0649894	59.43	1.08188	54.932	17.2	89.88	2.8195	596.6
Paciente 18	2	0	47	0	0	0	0	0	0	1	1	1	0.5	0.8	0.5		0			2		6.87	9.78	16.62	9.22	24.84	13.04	15.68		0	244	18.1	90.75	17.3618	698.19	133.574	84077	16085.1	22801	4362.16	1.47	0.281232	64.28	12.2977	5.227	18.2	120.92	29.3282	1063
Paciente 19	2	0	42	0	0	0	0	0	1	0	0	4	0.6	0.7	0.7		0			1.5							11		5	0	25	19.1	23.89	0.477943	181.17	3.62449	10530	210.663	23144	463.019	9.43	0.188657	149.43	2.9895	49.985	19.2	13.75	0.546264	80.49
Paciente 20	0	1	59	1	1	0	0	0	0	0	0	1	0.8	0.8	0.8		0			3.5	21 dias	13.96	12.75	10.9	17.46	25.91			20	0	13	20.1	55.14	0.735573	1244	16.5951	84567	1128.13	24093	321.403	9.75	0.130066	108.23	1.4438	74.962	20.2	13.75	0.50544	373.85
Paciente 21	0	1	31	1	0	0	0	0	0	0	0	4	1.4	1.4	0.4		0			6	7 dias	6	5.4	6.88	8.7	10.1	7.3	11	6	0	47	21.1	48.44	0.327375	1202	8.12354	52995	358.159	46725	315.784	1.47	0.00993478	24.38	0.164769	147.965	21.2	89.88	0.722833	1328
Paciente 6	5	1	56	1	1	0	0	0	0	0	0	4	0.6	0.8	0.7		0			3	43 dias	25.1	12	12.85	10.18	19.8	16		20	0	53	6.1	23.89	2.28569	274.66	26.2782	28249	2702.74	10665	1020.38	5.53	0.529085	37.54	3.59166	10.452	6.2	35.64	1.58583	416.42
Paciente 23	0	1	31	0	0	0	0	0	0	0	0	4	0.7	0.7	0.7		0			1		7	5.43	11.09					9	0	28	23.1	329.71	2.66196	971.25	7.84151	23969	193.517	58797	474.705	6.54	0.0528016	147.44	1.19038	123.86	23.2	215.76	11.8804	748.39
Paciente 24	0	1	59	1	0	1	0	0	0	1	0	4	0.8	0.8	0.7		0			4	25 dias	16.7	10.9	37.8	17	14.8			22	0	35	24.1	13.75	0.523351	340.93	12.9764	14531	553.077	7840	298.405	1.91	0.0726982	22.27	0.847638	26.273	24.2	41.93	1.65679	207.92
Paciente 27	5	1	19	0	0	0	0	0	0	0	0	4	1	1	0.8		0			2	10 dias	9.49	13						9	0	11	27.1	13.75	1.30307	167.8	15.9022	6810	645.375	6327	599.602	3.46	0.3279	120.82	11.45	10.552	27.2	13.75	4.70085	47.8
Paciente 28	1	0	18	0	0	0	0	0	0	0	1	2	0.5	0.6	0.6		0			3	18 dias	24.3	5.35	22.4	27.5				17	0	90	28.1	23.89	0.389659	1211	19.7521	19475	317.648	34179	557.478	4.71	0.0768227	44.28	0.722231	61.31	28.2	18.53	1.42758	983.5
Paciente 30	3	0	68	0	0	0	0	0	0	1	1	4	0.9	0.9	0.7		0			1		8.3	15.04	27.06	22.02				9	0	32	30.1	29.61	1.43085	1323	63.9316	13632	658.742	32368	1564.12	1.91	0.0922973	61.79	2.98589	20.694	30.2	23.89	1.20341	1175
Paciente 31	3	0	46	0	0	0	0	0	0	0	1	1	0.5	0.7	0.6		0			2	15 dias	12.2	21.6	19.2	14.6	26.5	19.9		15	0	19	31.1	48.44	4.02593	1149	95.4953	371404	30868	83368	6928.86	3	0.249335	70.67	5.8735	12.032	31.2
Paciente 32	2	1	30	0	0	0	0	0	0	1	1	1	0.6	0.9	0.7		0			3	21 dias	7.26	8.8	20.21	23.8	8.8	10.99	11.33	21	0	13	32.1	105.7	3.28465	3115	96.7993	174418	5420.07	53940	1676.2	19.5	0.605966	219.29	6.81448	32.18	32.2	76.15	2.02883	1989
Paciente 33	5	0	63	0	0	0	0	0	0	0	1	4	0.9	0.9	0.5		0			3	8 dias	8.94	18.8	18.8					7	0	19	33.1	13.1	2.25396	32.43	5.57983	14131	2431.35	18010	3098.76	12.4	2.13352	156.02	26.8445	5.812	33.2	47.35	4.21451	51.91
Paciente 34	0	1	52	1	0	0	0	0	0	0	0	1	1.2	1.3	1.4		0			2	14 dias	14.77	20.22	19.47	29.31				13	0	12	34.1	32.24	0.342862	303.51	3.22773	13965	148.513	26275	279.426	1.47	0.015633	22.41	0.238323	94.032	34.2	18.88	0.238363	192.4
Paciente 35	5	0	38	0	0	0	0	0	0	1	0	4	0.7	0.7	0.6		0			3	5 dias	9.4							4	0	31	35.1	18.53	2.6381	484.63	68.9963	21012	2991.46	6437	916.429	4.83	0.687642	62.06	8.83542	7.024	35.2	48.44	1.44455	1349
Paciente 37	5	0	30	0	0	0	0	0	1	0	0	4	0.7	0.7	0.5		0			1	8 dias	33.6	5	5.97	5				7	0	11	37.1	204.51	1.28579	2131	13.398	82255	517.151	76164	478.856	18.88	0.118702	386.33	2.42892	159.054	37.2	32.24	0.462448	967.7
Paciente 38	5	1	31	0	0	0	0	0	1	0	0	4	0.8	0.8	0.6		0			2.36	14 dias	9.07	11.67	14.7	13.45				12	0	54	38.1	39.61	1.13496	466.25	13.3596	22438	642.923	10134	290.372	13.53	0.387679	248.48	7.11977	34.9	38.2	72.25	3.37239	218.2
Paciente 39	0	0	49	0	1	0	0	0	0	0	1	1	0.6	0.7	0.6		0			3	8 dias	21.32	28.29	15.12					7	0	33	39.1	13.75	0.825875	98.27	5.90246	16690	1002.46	8260	496.126	7.89	0.473902	63.79	3.83146	16.649	39.2	83.4	1.95056	894.38
Paciente 40	5	1	50	0	0	0	0	1	0	0	0	1	0.8	0.8	0.6		0			3.8	12 dias	24.94	30.48	7.11	11.69	11.85	10.07		11	0	24	40.1	175.72	1199	86943	149274	73.73	461.56	121.622	40.2	83.4	915.95	47484	68362	24.66	290.25	79.848	40.3	18.53
Paciente 41	2	0	82	0	0	0	0	0	0	0	1	4	1.4	1.4	0.6		0			1		29.51	34.99	11.62	27.96	16.24			12	1	33	41.1	76.15	3.58539	2188	103.018	1384766	65199.2	1610955	75848.9	11.11	0.523094	142.29	6.69947	21.239	41.2	387.13	14.7534	3270
Paciente 45	3	1	58	1	0	0	0	0	0	1	1	4	0.8	1	0.5		0			2	23 dias	18.19	25.15	20.63	16.11	17.51			43	0	12	45.1	39.61	0.642279	1847	29.9492	137863	2235.46	2116302	34316	6.54	0.106047	71.83	1.16473	61.671	45.2	234.42	3.48	3157
Paciente 46	0	0	49	1	1	0	1	1	0	0	0	4	0.7	0.8	0.7		0			2	24 dias	14.03	10	9.48	14.3	17.1	31.74	10.46	43	0	66	46.1	39.61	1.71807	462.14	20.0451	24202	1049.75	6770	293.646	118.92	5.1581	337.4	14.6346	23.055	46.2	23.89	0.810903	373.85
Paciente 47	5	1	53	1	0	0	0	0	0	1	0	1	1.2	1.2	0.9		0			2	27 dias	17.18	18.45	32.86	15.7	15.92	17.18	16.85	26	0	11	47.1	144.17	1.85163	465.21	5.97488	513828	6599.3	116466	1495.82	1.47	0.0188798	15.48	0.198816	77.861	47.2	83.4	1.14751	631.87
Paciente 50	5	0	24	0	0	0	0	0	1	0	0	4	0.3	0.4	0.4		0			1.65	12 dias	22	25.8	30.2					11	0	53	50.1	55.4	1.24671	584.48	13.153	33173	746.518	14163	318.721	10.72	0.24124	200.79	4.51853	44.437	50.2	13.1	1.34649	123.44
Paciente 51	5	0	45	1	0	0	0	1	0	0	1	3	1.1	1.1	0.6		0			2	10 dias	9.63	42.46	6.85	13.07				9	0	13	51.1	32.24	0.966688	391.72	11.7454	53481	1603.58	6321	189.53	6.65	0.199394	206.23	6.18362	33.351	51.2	90.75	3.60319	393.53
Paciente 53	3	0	48	0	0	0	0	0	0	0	1	4	0.7	0.7	0.4		0			2	9 dias	5.2	10.5	11.34	15.55				8	0	12	53.1	98.18	1.07839	2308	25.3507	37286	409.543	111764	1227.6	1.47	0.0161462	33.01	0.362576	91.043	53.2	76.15	1.7968	1472
Paciente 57	5	1	32	0	0	0	0	0	0	0	1	1	0.9	0.9	0.5		0			2.1	9 dias	16.9	7.07	11.96					8	0	14	57.1	55.4	1.39213	1062	26.6868	93763	2356.15	41766	1049.53	16.02	0.402563	122.96	3.08984	39.795	57.2	25.29	0.526064	478.58
Paciente 58	0	1	66	0	1	0	0	0	0	0	1	3	0.9	0.9	0.9		0			1	15 dias	5	12.65	21.17	10.1	5			15	0	16	58.1	80.98	0.504929	1687	10.5188	660694	4119.58	2916539	18185.3	52.98	0.330343	437.74	2.72941	160.379	58.2	25.29	1.59237	144.97
Paciente 59	3	0	48	0	0	0	0	0	0	0	1	4	0.6	0.5	0.4		0			2	11 dias	5.68	6.99	6.45	10.31	7.17			11	0	18	59.1	234.42	2.72616	4196	48.7969	241541	2808.98	918736	10684.3	9.54	0.110944	131.39	1.52799	85.989	59.2	126.8	2.12317	2638
Paciente 65	3	0	50	0	0	0	0	1	0	0	1	2	0.7	0.7	0.5		0			6	11 dias	12.9	16.6	15.5	12.55				12	0	11	65.1	18.53	1.56835	542.59	45.9238	32373	2739.99	426002	36056	5.06	0.428269	90.93	7.69615	11.815	65.2	23.89	1.53466	810.77
Paciente 69	3	0	47	0	1	0	0	0	0	0	0	1	0.7	0.9	0.9		0			2	19 dias	13.73	10.33	27	6.95	21.17			18	0	19	69.1	63.71	1.56886	1597	39.3263	125860	3099.31	91992	2265.31	30.73	0.756729	100.12	2.46546	40.609	69.2	642.83	10.8531	969.63
Paciente 70	5	1	47	1	0	0	0	0	1	0	0	4	0.6	0.8	0.6		0			1	14 dias	7.77	22.27	9.66	24.11	26.34	29.41		13	0	12	70.1	254.5	7.45722	2091	61.2693	64932	1902.6	96854	2837.96	30.81	0.902778	105.57	3.09335	34.128	70.2	806.36	16.7684	2549
Paciente 72	5	0	36	0	0	0	0	0	1	0	0	4	0.8	0.9	0.9		0			3		5	6.59	12.4						0	19	72.1	63.71	114.85	6288	7128	4.48	40.57	21.325	72.2	396.86	815.48	12826	34579	1.47	55.91	77.857	72.3
Paciente 73	2	0	74	1	1	1	1	1	0	0	0	1	1	1.3	0.9		0			2		32.83	9.39	28.69						0	22	73.1	165.19	678.85	380015	3669185	44.73	146.58	35.986	73.2	47.35	358.28	307272	3855976	135.8	483.43	25.775	73.3
Paciente 74	5	0	54	0	0	0	0	0	1	0	0	1	0.9	1	0.9		0			15.94		34.3	15.71							1	34	74.1	396.86	846.88	2401493	3427766	6.08	42.52	55.566	74.2	1913	1625	2401493	4127553	21.99	93.13	102.649	74.3
Paciente 76	5	1	40	0	0	0	0	0	0	0	0	1	0.9	1	0.9		0			2	32 dias	27.19	9.3	48.97	8	7.1	7.16	6.7	31	0	21	76.1	23.89	0.735484	580.98	17.8862	14831	456.591	28143	866.418	12.86	0.395912	250.64	7.71627	32.482	76.2	32.24	0.277317	408.36
Paciente 77	5	1	69	1	1	0	0	0	1	0	0	1	1	0.9	0.9		0			3	28 dias	14.36	20.57	18.35	22.78	21.07	14.69	14.8	28	0	32	77.1	72.25	0.413256	1137	6.50342	21763	124.48	40356	230.829	7.66	0.0438137	76.88	0.439739	174.831	77.2	25.29	0.609883	345.69
Paciente 79	5	1	77	1	1	1	0	1	1	0	0	4	1	1	1		0			2	10 dias	34.74	17.84	19.13	23.32				10	0	23	79.1	632.59	5.91892	4215	39.4382	2379303	22262.3	5958479	55751.3	111.25	1.04093	195.35	1.82782	106.876	79.2	108.11	2.86513	1561
Paciente 80	2	1	25	0	0	0	0	0	0	0	0	4	1.1	1.1	0.8		0			2.4	14 dias	5	9.15	16.55	15.64	1900-02-10 16:04:48	19	17.89	13	0	21	80.1	80.98	1.53018	996.74	18.8341	40143	758.531	28142	531.764	39.36	0.743736	366.28	6.92113	52.922	80.2	234.42	4.73949	795.8
Paciente 82	5	1	55	0	0	0	0	0	0	0	0	4	0.7	0.8	0.8		0			2.64	31 dias	8.12	6.78	11.59	15.64	14.99	16.23	16.16	35	0	35	82.1	25.29	0.278822	1033	11.3888	37854	417.34	22903	252.505	130.94	1.44361	203.39	2.24237	90.703	82.2	25.29	0.805183	162.23
Paciente 85	2	1	41	0	0	0	0	0	0	0	0	1	1.1	1.1	1		0			2	14 dias	7	10.3						8	0	13	85.1	32.24		474.48		29304		14658		DADOS CONFLITANTES					85.2	18.88	0.287494	273.79
Paciente 86	5	1	41	0	0	0	0	0	0	0	1	1	0.7	0.7	0.6		0			2	10 dias	5.13	6.24	9.65	9.17	8.62			9	0	19	86.1	204.51		1974		50451		88888							86.2	80.98		936.64
Paciente 88	1	0	43	0	0	0	0	0	1	0	0	3	0.6	0.6	0.5		0			1.8	6 dias	9.61	10.28	12.89					5	0	12	88.1	13.75	1.75944	44.83	5.7364	4700	601.408	3582	458.349	6.54	0.836852	94.66	12.1126	7.815	88.2
Paciente 89	4	1	63	1	1	0	0	0	0	0	1	1	0.7	0.7	0.5		0			2	35 dias	24.5	14.44	7.61	56.37	7.23	43.36	7.44	35	0	47	89.1	41.93	2.39957	448.98	25.6942	30889	1767.71	26447	1513.51	1.8	0.10301	53.76	3.07657	17.474	89.2	18.53	1.4594	297.92
Paciente 90	5	1	28	0	0	0	0	0	1	0	0	4	1.4	1.4	0.9		0			3		13.38	11.17	16.32	26.98				6	0	11	90.1	35.64	0.802938	696.62	15.6942	30873	695.541	51589	1162.25	3.68	0.0829072	78.48	1.76809	44.387	90.2	41.93		558.61
Paciente 92	5	1	37	0	0	0	0	0	0	0	1	4	0.8	0.8	0.8		0			2.2		7.28	6.9	7.79	10.99	14.08			30	0	51	92.1	3856	51.1888	1623	21.5455	558226	7410.51	1610955	21385.6	2.12	0.0281432	24.09	0.319797	75.329	92.2	1188	52.5803	1069
Paciente 93	3	1	29	0	0	0	0	0	0	0	0	1	0.9	1.2	0.6		0			2.6	25 dias	5.52	11.04	7.67	7.07				14	0	37	93.1	98.93	2187	16837	31195	13.22	196.68	101.64	93.2	12.24	89.26	2324	2919	24.46	218.49	32.907	93.3	145.85
Paciente 94	1	1	53	0	1	0	0	0	0	0	0	1	0.6	0.8	0.8		0			1.8		16.81	21.66						31	0	23	94.1	1207	9.91408	9893	81.2593	1675319	13760.8	1443117	11853.5	19.72	0.161977	47.26	0.388185	121.746	94.2	489.08	9.90562	4043
Paciente 97	5	1	53	0	1	0	0	0	0	0	0	1	0.7	0.8	0.4		0			2		8.8	41.39	9.75					8	0	19	97.1	13.75	0.651134	301.23	14.2648	19309	914.382	2067	97.8832	9.21	0.436141	154.42	7.31259	21.117	97.2	23.89	0.703951	1051
Paciente 98	0	1	73	0	0	0	1	1	0	0	1	4	0.9	1.2	1.1		0			2		29.76	27.95	53.95	14.06	18.03	32.5	11.08	29	0	68	98.1													52.0092
Paciente 99	1	1	66	0	0	0	0	0	0	0	0	4	0.7	0.7	0.5		0			2.5		11.97	7.91	8.28	10.59				15	0	45	99.1
Paciente 104	5	1	51	1	1	0	0	0	0	1	1	1	0.8	0.8	0.5		0			3		9.3	9.9	17.2	8.7	53.5			19	0	21	104.1
Paciente 106	2	1	59	0	0	0	0	0	0	1	0	1	0.6	0.6	0.5		0			2.5		5.26	25.88	15.45	14.41	22.42	18.83			0	73	106.1
Paciente 107	1	0	53	0	0	0	0	0	0	0	0	4	0.7	0.8	0.7		0			2		12.3	17.8							0	34	107.1
Paciente 108	1	1	48	0	1	0	0	0	0	0	0	4	0.7	1	0.8		0			1		46.2	16.8	19.63						1	103	108.1
Paciente 109	5	1	22	0	0	0	0	0	0	0	0	1	0.4	0.5	0.3		0			3		5.5	8.33	12.51	18.17	17.36	76.96	27.9		1	100	109.1
Paciente 110	3	0	23	1	0	0	0	0	0	0	0	1	0.8	0.8	0.5		0			2.4		5								0	60	110.1
Paciente 101	3	1	27	0	0	0	0	0	0	1	1	4	1.3	4.2	4.2		0			2.5		5.92	7.87	18.1	32.7				14	1	47	101.1
																														6
Paciente 5	2	1	41	1	0	0	0	0	0	0	0	4	0.8	3.1	0.5	1	1	3	5	1.8	10 dias	9.59	17.06	14.86	21.07				10	0	28	5.1	113.28	2.94501	1806	46.9518	176037	4576.55	43225	1123.75	29.1	0.756532	289.18	7.518	38.465	5.2	98.18	2.17419	2140
Paciente 7	5	1	76	0	0	0	0	0	0	1	0	1	0.5	1	0.7	1	1	1	4	1.2	14 dias	12							13	0	54	7.1	45.15	4.11615	869.67	79.2843	206681	18842.3	9385	855.593	6.5	0.592579	65.2	5.94402	10.969	7.2	41.93	11.308	909.79
Paciente 10	4	1	76	0	1	0	0	0	1	0	0	2	1.2	2	2	0	1	1	9	1	12 dias	24	27	21	20.7	37	20.8		11	0	24	10.1	207.71	22.2459	968.18	103.693	1336074	143095	1610955	172535	10.86	1.16311	122.94	13.167	9.337	10.2	223.83	19.0089	1102
Paciente 22	3	1	63	1	1	0	0	0	0	0	0	2	2	3.5			1	2	4	0.75	21 dias	60.1	17.6	13.6	20.4	20.17	19.76	16.48	22	1	47	22.1	194.62	2.8386	901.6	13.1501	1042181	15200.6	3159006	46075.2	5.51	0.0803652	47.61	0.694408	68.562	22.2	136.28	2.18198	670.87
Paciente 25	5	0	56	0	0	0	0	0	0	0	0	4	0.7	1	1	0	1	1	11	2		24.1	42.35	14.22	20.51	25.48	31.54	22.65	33	0	44	25.1	879.03	17.5389	6198	123.666	2401493	47915.8	1610955	32142.6	1.47	0.0293302	20.9	0.417008	50.119	25.2	62	7.19842	1851
Paciente 26	0	1	65	1	1	0	0	0	1	0	0	2	1	1.6	1	1	1	1	12	3	16 dias	25	28.3	48.17	24.1	34.83	21.8	17.8	15	0	43	26.1	18.53	1.07023	383.7	22.1613	21209	1224.96	11333	654.557	1.47	0.0849024	29.11	1.6813	17.314	26.2	23.89	0.770173	612.82
Paciente 36	5	0	66	1	1	0	0	0	0	0	0	2	0.8	1.4	0.8	1	1	1	3	3	10 dias	24.47	38.1	59.64	20.85				10	0	21	36.1	29.61	7.15217	807.66	195.087	8824	2131.4	9385	2266.91	6.91	1.66908	38.21	9.22947	4.14	36.2	136.37	6.28868	383.7
Paciente 43	2	1	35	0	0	0	0	0	0	0	0	1	0.9	1.2	0.8	1	1	1	15	2.4	24 dias	9.68	19.45	16.7	16.53	10.38	21.52	23.58	23	0	33	43.1	13.75	1.25091	75.7	6.88683	7817	711.154	3230	293.85	1.5	0.136463	31.38	2.8548	10.992	43.2	23.89	1.36553	151.12
Paciente 48	4	0	74	1	1	0	0	1	0	0	1	2	1.4	1.4	0.9	1	1	1	16	1	21 dias	16.14	27.85	14.51	41.25	8.15	9.62	8.86	19	0	38	48.1	1055	40.0228	427.03	16.1999	2401493	91103.7	4151517	157493	13.27	0.503414	300.63	11.4048	26.36	48.2	560.86	24.2	209.61
Paciente 54	5	1	33	0	0	1	0	0	0	1	0	4	0.7	2.7	2.6	0	1	3	8	2	12 dias	10.33	29.4						16	0	22	54.1	18.53	0.792727	181.17	7.75059	10777	461.048	10471	447.957	1.47	0.0628877	23.59	1.0092	23.375	54.2	23.89	0.669469	373.85
Paciente 64	4	1	46	1	0	0	0	0	0	1	0	2	0.7	1.2	0.8	1	1	1	9	2	20 dias	6.54	9.23	16.62	1900-01-16 10:04:48	15.41	15.66		20	0	31	64.1	29.61	0.462454	577.78	9.02386	17324	270.569	17037	266.087	2.73	0.0426376	34.87	0.544605	64.028	64.2	13.75	0.398817	204.57
Paciente 67	5	1	59	1	1	0	0	0	0	0	0	1	1	2.4	2.2	0	1	2	13	3	16 dias	12.9	20.66	88.87	33.19	39.84	70	44.5	15	0	32	67.1	80.98	1.70352	449.77	9.46147	190519	4007.8	35787	752.824	6.08	0.1279	119.06	2.50458	47.537	67.2	112.74	1.54227	515.43
Paciente 75	5	0	48	0	0	0	0	0	0	1	1	1	1.1	2.5	0.8	1	1	3	5	1.3	14 dias	8.9	19.85	30.24	19.21	13.07			13	0	41	75.1	264.58	11.2948	1381	58.9541	1676613	71573.7	3084577	131679	28.19	1.20342	213.96	9.13383	23.425	75.2	315.23	11.3302	1212
Paciente 78	3	1	38	0	0	0	0	0	0	0	0	1	1.2	8.6	1.9	0	1	3	16	2	12 dias	5	6.95	15.09	17.35	80.87	105.78	71.39	26	0	53	78.1	1483	27.3419	261.01	4.81222	2401493	44276.1	5032980	92792.6	4.31	0.0794631	21.93	0.404322	54.239	78.2	969.17	16.3985	320.42
Paciente 83	3	1	85	1	1	0	0	0	0	1	0	2	1	1.8	1.4	0	1	1	8	2.5		23.24	15.5	24	22.75					0	30	83.1	63.71	0.439719	2154	14.8667	405499	2798.71	450134	3106.77	113.43	0.782881	163.58	1.12901	144.888	83.2	48.44	1.24582	912.87
Paciente 84	5	0	18	1	1	0	0	1	0	1	0	4	1.4	1.4	0.5	1	1	2	6	2	9 dias	5	7.66	12.79					8	0	26	84.1	39.61	0.850475	819.41	17.5937	16812	360.974	25388	545.111	56.95	1.22279	218.62	4.69404	46.574	84.2	89.88	0.84581	1221
Paciente 87	3	1	65	1	1	0	0	1	0	1	0	2	1.5	1.5	0.8	1	1	1	7	2	9 dias	12.54	12.84	13.73	37.25				8	0	20	87.1	622.35	4.88931	2598	20.4104	64424	506.128	487524	3830.09	8.99	0.0706272	151.68	1.19163	127.288	87.2	184.76	3.00145	2405
Paciente 91	5	1	38	0	0	0	0	0	0	0	0	1	0.8	1.5	1.4	0	1	1	4	2.4	14 dias	60.94	14.27	19.56	23.99	15.58	15.09		13	0	19	91.1	18.53	0.310188	334.33	5.59661	42857	717.416	18977	317.67	2.56	0.0428538	70.64	1.1825	59.738	91.2	18.53	0.418729	422.94
Paciente 95	5	0	67	1	0	0	0	1	0	0	1	4	0.3	0.9	0.6	0	1	1	22	2.8		16.19	16.43	17.68	17	28.62	40.49	22.39	31	0	51	95.1	98.93	5.72379	110.57	6.39725	474419	27448.4	206129	11926	12.91	0.746934	117.92	6.82249	17.284	95.2
Paciente 96	2	1	90	1	0	0	0	0	0	0	1	1	1.8	2.3	2.3	0	1	2	6	3		26.12	24.68	21.47	21.04	35.16	15.64		25	0	30	96.1	499.33	7.76309	2555	39.7226	177787	2764.06	549650	8545.42	17.37	0.270052	26.22	0.407643	64.321	96.2	183.68	2.17234	1848
Paciente 102	2	1	56	1	1	0	0	0	0	0	1	1	0.5	1.3	0.8	1	1	1	9	3		13.57	27.59	14.46					18	0	37	102.1													45.4477
Paciente 103	3	1	42	1	0	0	0	0	0	0	1	1	1.2	1.7	1.2	1	1	1	13	6		6.1	17.8	15.6					13	0	23	103.1
																			9.31818											1
[truncated: 38 more columns]

## Sheet: Sheet3
TOTAL = 93
Sem IRA = 71
Com IRA = 22
UNIDADE DE INTERNAÇÃO
Ortopedia	Sem IRA	Com IRA		Neuro	Sem IRA	Com IRA		CM	Sem IRA	Com IRA		UTI	Sem IRA	Com IRA		Vascular	Sem IRA	Com IRA		Outras	Sem IRA	Com IRA
sim	10	1		sim	9	0		sim	9	4		sim	10	5		sim	3	3		sim	30	9
não	61	21		não	62	22		não	62	18		não	61	17		não	68	19		não	41	13
SEXO MASCULINO
	Sem IRA	Com IRA
sim	46	16
não	25	6
COMORBIDADES
HAS	Sem IRA	Com IRA		DM	Sem IRA	Com IRA		DRC	Sem IRA	Com IRA		DAOP	Sem IRA	Com IRA		DCV	Sem IRA	Com IRA		Neoplasia	Sem IRA	Com IRA		Tabagismo	Sem IRA	Com IRA		Outras	Sem IRA	Com IRA
sim	20	14		sim	17	10		sim	4	1		sim	4	0		sim	8	4		sim	14	2		sim	15	7		sim	29	6
não	51	8		não	54	12		não	67	21		não	67	22		não	63	18		não	57	20		não	56	15		não	42	16
DX INTERNAÇÃO
Infecção	Sem IRA	Com IRA		CV	Sem IRA	Com IRA		PO	Sem IRA	Com IRA		Outras	Sem IRA	Com IRA
sim	26	9		sim	5	8		sim	7	0		sim	33	5
não	45	13		não	66	14		não	64	22		não	38	17
ÓBITO
	Sem IRA	Com IRA
sim	6	1
não	65	21
